# Supplementary material for: Analysis of red autofluorescence (650-670nm) in epidermal cell populations and its potential for distinguishing contributors to 'touch' biological samples
Source: F1000Res. 2016 Feb 16;5:180. [Version 1] doi: 10.12688/f1000research.8036.1 (PMC5130068; doi:10.12688/f1000research.8036.1)
Supplement: Flow cytometry source data for individual contributors — Flow Cytometry Standard (.fcs) format files are labeled by the corresponding panel in Figure 1 and the Donor ID. [file f1000research-5-8645-s0000.tgz]

Archive with 1 entries (1 files):
- f4fe21b8-f8a5-42c8-8df2-e0e695676a85_F1000_Figure_1_Source_Data_zip.zip
